# Supplementary material for: Exploring the Influence of Different Saccharomyces cerevisiae Strains and Hop Varieties on Beer Composition and Sensory Profiles
Source: Foods. 2025 Jul 2;14(13):2357. doi: 10.3390/foods14132357 (PMC12249449; doi:10.3390/foods14132357)
Supplement: Supplementary file 1 [file foods-14-02357-s001.zip]

Archive with 1 entries (1 files):
- foods-3709372-supplementary.pdf
